# Supplementary material for: Effective Biofilm Eradication on Orthopedic Implants with Methylene Blue Based Antimicrobial Photodynamic Therapy In Vitro
Source: Antibiotics (Basel). 2023 Jan 8;12(1):118. doi: 10.3390/antibiotics12010118 (PMC9854686; doi:10.3390/antibiotics12010118)
Supplement: Supplementary file 1 [file antibiotics-12-00118-s001.zip]

Archive with 1 entries (1 files):
- antibiotics-2097544-supplementary.pdf
